# Supplementary material for: The C-terminal lectin-like domain modulates the substrate specificity and transglycosylation activity of rice β-galactosidase1 (OsBGal1)
Source: PeerJ. 2026 Apr 9;14:e21066. doi: 10.7717/peerj.21066 (PMC13070324; doi:10.7717/peerj.21066)
Supplement: Supplemental Information 2 [file peerj-14-21066-s002.xlsx]

## Sheet: pHOpt_Fig3A
BGal1	1	2	3	mean	%Relative	SD				Dcter	1	2	3	mean	%Relative	SD
2.5	0.02	0.022	0.007	0.0163333	0.638021	0.814453				2.5	0.002	0.003	0.005	0.00333333	0.206101	0.152753
3	0.177	0.105	0.169	0.150333	5.8724	3.94631				3	0.01	0.014	0.03	0.018	1.11294	1.0583
3.5	1.448	1.399	1.44	1.429	55.8203	2.62869				3.5	0.09	0.095	0.082	0.089	5.50289	0.655744
4	2.556	2.577	2.547	2.56	100	1.53948				4	0.332	0.387	0.385	0.368	22.7535	3.11929
4.5	1.925	1.929	1.953	1.93567	75.612	1.51438				4.5	0.864	0.855	0.822	0.847	52.3702	2.21133
5	1.532	1.537	1.561	1.54333	60.2865	1.55027				5	1.412	1.41	1.364	1.39533	86.2737	2.71539
5.5	0.842	0.866	0.88	0.862667	33.6979	1.9218				5.5	1.59	1.642	1.62	1.61733	100	2.61024
6	0.606	0.549	0.594	0.583	22.7734	3.005				6	1.577	1.588	1.62	1.595	98.6191	2.23383
6.5	0.601	0.528	0.578	0.569	22.2266	3.73229				6.5	1.429	1.423	1.382	1.41133	87.263	2.55799
7	0.685	0.645	0.648	0.659333	25.7552	2.22785				7	1.16	1.194	1.12	1.158	71.5993	3.70405
7.5	0.662	0.628	0.695	0.661667	25.8464	3.35012				7.5	0.985	1.008	1.054	1.01567	62.7988	3.51331
8	0.664	0.633	0.647	0.648	25.3125	1.55242				8	0.908	0.935	0.915	0.919333	56.8425	1.40119

## Sheet: TempOpt_Fig3B
BGal1												Dcter	1	2	3	mean	%Relative	SD
	1	2	3	mean	%Relative	SD						10	0.538	0.471	0.531	0.513333	14.1323	3.68284
10	0.207	0.192	0.177	0.192	5.28537	1.5						20	1.688	1.709	1.707	1.70133	46.8386	1.15902
20	0.468	0.439	0.462	0.456333	12.5619	1.5308						30	2.807	2.795	2.814	2.80533	77.2323	0.960902
30	1.38	1.349	1.361	1.36333	37.5298	1.56312						35	3.267	3.258	3.293	3.27267	90.0982	1.81751
35	2.151	2.171	2.183	2.16833	59.6899	1.61658						40	3.671	3.607	3.619	3.63233	100	3.40196
40	2.769	2.736	2.745	2.75	75.702	1.70587						45	2.107	2.148	2.135	2.13	58.64	2.09523
45	3.329	3.349	3.31	3.32933	91.6498	1.95021						50	1.081	1.044	1.111	1.07867	29.6962	3.35609
50	3.647	3.623	3.628	3.63267	100	1.26623						55	0.767	0.687	0.752	0.735333	20.2441	4.25245
55	3.067	3.075	3.072	3.07133	84.5476	0.404145						60	0.568	0.562	0.525	0.551667	15.1877	2.32881
60	0.939	0.936	0.934	0.936333	25.7754	0.251661						65	0.242	0.244	0.24	0.242	6.66238	0.2
65	0.341	0.364	0.355	0.353333	9.72656	1.15902						70	0.179	0.175	0.181	0.178333	4.90961	0.305505
70	0.162	0.17	0.163	0.165	4.54212	0.43589						75	0.121	0.113	0.128	0.120667	3.32202	0.750555
75	0.076	0.072	0.07	0.0726667	2.00037	0.305505

## Sheet: stability_Fig4
First reaction	1x	2x	3x	Ava	SDV	%Relative						First reaction	1x	2x	3x	Ava	SDV	%Relative
	0.56	0.515	0.512	0.529	2.68887	100						0	0.669	0.599	0.663	0.643667	3.87986	100
Bgal1/30min	1x	2x	3x	Ava	SDV	%Relative						DCter/30min	1x	2x	3x	Ava	SDV	%Relative
0	0.566	0.515	0.522	0.534333	2.76466	101.008						0	0.667	0.598	0.659	0.641333	3.77403	99.6375
10	0.51	0.519	0.541	0.523333	1.59478	98.9288						10	0.685	0.707	0.651	0.681	2.82135	105.8
20	0.524	0.534	0.573	0.543667	2.58908	102.773						20	0.673	0.715	0.704	0.697333	2.17792	108.338
30	0.515	0.559	0.573	0.549	3.02655	103.781						30	0.78	0.778	0.8	0.786	1.21655	122.113
35	0.524	0.545	0.572	0.547	2.40624	103.403						35	0.675	0.677	0.701	0.684333	1.44684	106.318
40	0.524	0.548	0.569	0.547	2.25167	103.403						40	0.498	0.559	0.489	0.515333	3.80832	80.0621
45	0.478	0.513	0.548	0.513	3.5	96.9754						45	0.263	0.283	0.296	0.280667	1.66233	43.6044
50	0.021	0.022	0.027	0.0233333	0.321455	4.41084						50	0.11	0.12	0.117	0.115667	0.51316	17.97
60	0.02	0.012	0.011	0.0143333	0.493288	2.70951						60	0.091	0.074	0.084	0.083	0.8544	12.8949
Bgal1/1H	1x	2x	3x	Ava	SDV	%Relative						DCter/1H	1x	2x	3x	Ava	SDV	%Relative
0	0.557	0.515	0.521	0.531	2.27156	100.378						0	0.616	0.627	0.669	0.637333	2.79702	99.0161
10	0.51	0.519	0.512	0.513667	0.472582	97.1014						10	0.714	0.673	0.731	0.706	2.98161	109.684
20	0.526	0.531	0.575	0.544	2.69629	102.836						20	0.741	0.721	0.756	0.739333	1.75594	114.863
30	0.515	0.589	0.603	0.569	4.72864	107.561						30	0.725	0.726	0.779	0.743333	3.08923	115.484
35	0.524	0.545	0.592	0.553667	3.48186	104.663						35	0.705	0.625	0.681	0.670333	4.10528	104.143
40	0.53	0.549	0.598	0.559	3.50856	105.671						40	0.478	0.492	0.458	0.476	1.7088	73.9513
45	0.468	0.513	0.558	0.513	4.5	96.9754						45	0.244	0.29	0.287	0.273667	2.57358	42.5168
50	0.003	0.002	0	0.00166667	0.152753	0.31506						50	0.059	0.055	0.039	0.051	1.0583	7.92336
60	0	0.003	0	0.001	0.173205	0.189036						60	0.053	0.043	0.05	0.0486667	0.51316	7.56085
Bgal1/3H	1x	2x	3x	Ava	SDV	%Relative						DCter/3H	1x	2x	3x	Ava	SDV	%Relative
0	0.489	0.511	0.541	0.513667	2.61024	97.1014						0	0.694	0.652	0.692	0.679333	2.36925	105.541
10	0.509	0.507	0.534	0.516667	1.50444	97.6686						10	0.68	0.756	0.703	0.713	3.89744	110.772
20	0.511	0.5	0.571	0.527333	3.82143	99.6849						20	0.726	0.737	0.753	0.738667	1.35769	114.759
30	0.523	0.544	0.58	0.549	2.88271	103.781						30	0.722	0.788	0.7432	0.75125	3.36959	116.714
35	0.543	0.568	0.576	0.562333	1.72143	106.301						35	0.607	0.625	0.624	0.618667	1.0116	96.116
40	0.479	0.507	0.538	0.508	2.95127	96.0302						40	0.452	0.463	0.475	0.463333	1.15036	71.9834
45	0.356	0.378	0.381	0.371667	1.36504	70.2583						45	0.251	0.3	0.294	0.281667	2.6727	43.7597
50	0	0.002	0.002	0.00133333	0.11547	0.252048						50	0.005	0.003	0.001	0.003	0.2	0.440529
60	0	0.001	0.002	0.001	0.1	0.189036						60	0.005	0.001	0.004	0.00333333	0.208167	0.478011
Bgal1/6H	1x	2x	3x	Ava	SDV	%Relative						DCter/6H	1x	2x	3x	Ava	SDV	%Relative
0	0.536	0.489	0.526	0.517	2.47588	97.7316						0	0.665	0.661	0.651	0.659	0.72111	102.382
10	0.512	0.523	0.507	0.514	0.818535	97.1645						10	0.694	0.715	0.71	0.706333	1.09697	109.736
20	0.532	0.49	0.566	0.529333	3.80701	100.063						20	0.727	0.723	0.747	0.732333	1.28582	113.775
30	0.517	0.538	0.555	0.536667	1.90351	101.449						30	0.685	0.709	0.697	0.697	1.2	108.286
35	0.539	0.539	0.563	0.547	1.38564	103.403						35	0.563	0.6	0.604	0.589	2.26053	91.507
40	0.479	0.489	0.518	0.495333	2.02567	93.6358						40	0.417	0.454	0.471	0.447333	2.76104	69.4977
45	0.26	0.27	0.273	0.267667	0.680686	50.5986						45	0.203	0.225	0.217	0.215	1.11355	33.4024
50	0.003	0.001	0.001	0.00166667	0.11547	0.31506						50	0.002	0.002	0.003	0.00233333	0.057735	0.256975
60	0	0.001	0.002	0.001	0.1	0.189036						60	0.003	0.001	0.003	0.00233333	0.11547	0.250956
Bgal1/12H	1x	2x	3x	Ava	SDV	%Relative						DCter/12H	1x	2x	3x	Ava	SDV	%Relative
0	0.52	0.525	0.501	0.515333	1.26623	97.4165						0	0.625	0.671	0.612	0.636	3.1	98.8089
10	0.493	0.537	0.5	0.51	2.36432	96.4083						10	0.724	0.679	0.696	0.699667	2.2723	108.7
20	0.552	0.48	0.561	0.531	4.43959	100.378						20	0.754	0.736	0.765	0.751667	1.46401	105.423
30	0.535	0.53	0.545	0.536667	0.763763	101.449						30	0.693	0.68	0.673	0.682	1.01489	105.955
35	0.526	0.552	0.517	0.531667	1.81751	100.504						35	0.52	0.576	0.585	0.560333	3.52184	87.0533
40	0.48	0.463	0.507	0.483333	2.21886	91.3674						40	0.388	0.445	0.459	0.430667	3.76076	66.9083
45	0.164	0.182	0.166	0.170667	0.986577	32.2621						45	0.164	0.161	0.131	0.152	1.82483	23.6147
50	0	0	0.001	0.000333333	0.057735	0.063012						50	0.002	0.001	0.002	0.00166667	0.057735	0.258933
60	0.001	0	0	0.000333333	0.057735	0.063012						60	0	0.002	0.002	0.00133333	0.11547	0.207147
Bgal1/24H	1x	2x	3x	Ava	SDV	%Relative						DCter/24H	1x	2x	3x	Ava	SDV	%Relative
0	0.54	0.497	0.522	0.519667	2.15948	98.2357						0	0.628	0.597	0.642	0.622333	2.3029	96.6857
10	0.474	0.513	0.558	0.515	4.20357	97.3535						10	0.699	0.632	0.647	0.659333	3.51615	102.434
20	0.568	0.572	0.512	0.550667	3.3546	104.096						20	0.707	0.677	0.654	0.679333	2.65769	105.541
30	0.555	0.496	0.521	0.524	2.96142	99.0548						30	0.685	0.661	0.65	0.665333	1.78979	103.366
35	0.534	0.519	0.563	0.538667	2.23681	101.827						35	0.519	0.552	0.544	0.538333	1.72143	83.6354
40	0.439	0.429	0.426	0.431333	0.680686	81.5375						40	0.252	0.224	0.211	0.229	2.09523	35.5774
45	0.067	0.062	0.077	0.0686667	0.763763	12.9805						45	0.059	0.059	0.06	0.0593333	0.057735	9.21802
50	0	0	0.002	0.000666667	0.11547	0.126024						50	0	0.003	0.002	0.00166667	0.152753	0.183554
60	0.001	0	0	0.000333333	0.057735	0.063012						60	0	0.002	0.002	0.00133333	0.11547	0.143403
		Temp												Temp
	Time	0	10	20	30	35	40	45	50	60			Time	0	10	20	30	35	40	45	50	60
BGal1	0	100	100	100	100	100	100	100	100	100		DCter	0	100	100	100	100	100	100	100	100	100
	0.5	101.008	98.9288	102.773	103.781	103.403	103.403	96.9754	4.41084	2.70951			0.5	99.6375	105.8	108.338	122.113	106.318	80.0621	43.6044	17.97	12.8949
	1	100.378	97.1014	102.836	107.561	104.663	105.671	96.9754	0.31506	0.189036			1	99.0161	109.684	114.863	115.484	104.143	73.9513	42.5168	7.92336	7.56085
	3	97.1014	97.6686	99.6849	103.781	106.301	96.0302	70.2583	0.252048	0.189036			3	105.541	110.772	114.759	116.714	96.116	71.9834	43.7597	0.440529	0.478011
	6	97.7316	97.1645	100.063	101.449	103.403	93.6358	50.5986	0.31506	0.189036			6	102.382	109.736	113.775	108.286	91.507	69.4977	33.4024	0.256975	0.250956
	12	97.4165	96.4083	100.378	101.449	100.504	91.3674	32.2621	0.063012	0.063012			12	98.8089	108.7	105.423	105.955	87.0533	66.9083	23.6147	0.258933	0.207147
	24	98.2357	97.3535	104.096	99.0548	101.827	81.5375	12.9805	0.126024	0.126024			24	96.6857	102.434	105.541	103.366	83.6354	35.5774	9.21802	0.183554	0.183554
SD	0	2.68887	2.68887	2.68887	2.68887	2.68887	2.68887	2.68887	2.68887	2.68887		SD	0	3.87986	3.87986	3.87986	3.87986	3.87986	3.87986	3.87986	3.87986	3.87986
	0.5	2.76466	1.59478	2.58908	3.02655	2.40624	2.25167	3.50856	0.321455	0.493288			0.5	3.77403	2.82135	2.17792	1.21655	1.44684	3.80832	1.7088	0.51316	0.8544
	1	2.27156	0.472582	2.69629	4.72864	3.48186	3.50856	4.5	0.152753	0.173205			1	2.79702	2.98161	1.75594	3.08923	4.10528	1.7088	2.57358	1.0583	0.51316
	3	2.61024	1.50444	3.82143	2.88271	1.72143	2.95127	1.36504	0.11547	0.1			3	2.36925	3.89744	1.35769	3.36959	1.0116	1.15036	2.6727	0.2	0.208167
	6	2.47588	0.818535	3.80701	1.90351	1.38564	2.02567	0.680686	0.11547	0.1			6	0.72111	1.09697	1.28582	1.2	2.26053	2.76104	1.11355	0.057735	0.11547
	12	1.26623	2.36432	4.43959	0.763763	1.81751	2.21886	0.680686	0.057735	0.057735			12	3.1	2.2723	1.46401	1.01489	3.52184	3.76076	2.09523	0.057735	0.11547
	24	2.15948	4.20357	3.3546	2.96142	2.23681	0.680686	0.763763	0.11547	0.057735			24	2.3029	3.51615	2.65769	1.78979	1.72143	2.09523	0.057735	0.152753	0.11547

## Sheet: STD.pNP
nMol	1x	2x	3x
Blank	0.063	0.062	0.064	0.063	Blank	Abs405	SD
0	0.063	0.062	0.064	0.063	0	0	0.001
2	0.154	0.154	0.158	0.155333	2	0.0923333	0.0023094
4	0.255	0.255	0.261	0.257	4	0.194	0.0034641
8	0.454	0.448	0.445	0.449	8	0.386	0.00458258
16	0.848	0.858	0.852	0.852667	16	0.789667	0.00503322
20	1.023	1.018	1.028	1.023	20	0.96	0.005
40	2.099	1.969	2.039	2.03567	40	1.97267	0.0650641

## Sheet: Kinetic
OsBGal1	pNPGal										OsBGal1	pNPFuc
20min	mM	1x	2x	3x								mM	1x	2x	3x
	2.5	0.56	0.546	0.534								20	1.431	1.41	1.407
	1.25	0.494	0.489	0.478								15	1.129	1.175	1.156
	0.625	0.448	0.444	0.424								10	0.93	0.894	0.91
	0.3125	0.366	0.348	0.355								7	0.651	0.654	0.642
	0.15625	0.272	0.283	0.282								5	0.51	0.54	0.521
	0.078125	0.12	0.135	0.134								2	0.22	0.21	0.219
	0	0	0	0								1	0.121	0.124	0.123
		Vmax	umole/min/mg		apparent kcat	kcat/km					Vmax	umole/min/mg		apparent kcat	kcat/km
		11.8778	79.1853		122.077	595.79					69.8473	698.473		1076.81	37.4674
																				pNPGlc
0.75ug Dcter		pNPGal										pNPFuc							Dcter	mM	1x	2x	3x
20min		mM	1x	2x	3x						Dcter	mM	1x	2x	3x					0	0	0	0
		10	0.434	0.41	0.419							10	1.807	1.815	1.799					0.625	0.081	0.086	0.078
		5	0.329	0.327	0.333							6.5	1.506	1.501	1.454					1.25	0.186	0.177	0.184
		2.5	0.215	0.231	0.229							4	1.168	1.222	1.144					2.5	0.368	0.352	0.369
		1.25	0.133	0.136	0.141							3	0.934	0.969	0.918					5	0.6	0.591	0.62
		0.625	0.09	0.087	0.091							2	0.769	0.785	0.716					10	0.893	0.846	0.802
		0	0	0	0							1	0.412	0.406	0.403					20	1.13	1.093	1.096
		Vmax	umole/min/mg		apparent kcat	kcat/km					Vmax	umole/min/mg		apparent kcat	kcat/km					Vmax	umole/min/mg		apparent kcat	kcat/km
		11.9552	79.7013		106.268	26.9163					57.9837	579.837		773.116	132.87					32.1792	214.528		286.038	33.4179

## Sheet: specific
substrate	OsBGal1
	blank	x1	x2	x3	average	specific activity	SD
pNP-β-glucopyranoside	0.065	0.009	0.007	0.009	0.00833333	1.69722	0.235173
pNP-β-galactopyranoside	0.055	0.662	0.658	0.636	0.652	132.79	2.85132
pNP-β-fucopyranoside	0.058	0.111	0.107	0.106	0.108	21.9959	0.53885
pNP-β-xylopyranoside	0.055	-0.001	-0.003	0.002	-0.000666667	-0.135777	0.512548
pNP-β-arabinopyranoside	0.052	0.001	0.001	-0.001	0.000333333	0.0678887	0.235173
substrate	OsBGal1ΔCter
	blank	x1	x2	x3	average	specific activity	SD
pNP-β-glucopyranoside	0.063	0.149	0.149	0.145	0.147667	30.0747	0.470346
pNP-β-galactopyranoside	0.056	0.094	0.091	0.089	0.0913333	18.6015	0.512548
pNP-β-fucopyranoside	0.054	0.411	0.408	0.402	0.407	82.8921	0.933315
pNP-β-xylopyranoside	0.055	0.002	0.0019	0.001	0.00163333	0.332654	0.11217
pNP-β-arabinopyranoside	0.052	0.004	0.004	0.003	0.00366667	0.746775	0.117587
